# Supplementary material for: Pre-K–12 Teachers’ Views on ASD+ADHD: Prevalence Estimates and Teaching Preparedness
Source: Children (Basel). 2025 Mar 9;12(3):342. doi: 10.3390/children12030342 (PMC11941484; doi:10.3390/children12030342)
Supplement: Supplementary file 1 [file children-12-00342-s001.zip]

Archive with 1 entries (1 files):
- children-3495521-supplementary.pdf
